# Supplementary material for: Chrysomycin A Regulates Proliferation and Apoptosis of Neuroglioma Cells via the Akt/GSK-3β Signaling Pathway In Vivo and In Vitro
Source: Mar Drugs. 2023 May 27;21(6):329. doi: 10.3390/md21060329 (PMC10304729; doi:10.3390/md21060329)
Supplement: Supplementary file 1 [file marinedrugs-21-00329-s001.zip]

Archive with 1 entries (1 files):
- marinedrugs-2377544-supplementary.pdf
